# Supplementary material for: Selective transfer of maternal antibodies in preterm and fullterm children
Source: Sci Rep. 2022 Sep 2;12:14937. doi: 10.1038/s41598-022-18973-4 (PMC9440225; doi:10.1038/s41598-022-18973-4)
Supplement: Supplementary file 5 — Supplementary Information 5. [file 41598_2022_18973_MOESM5_ESM.xlsx]

## Sheet: Data Info
Sheet 1: has all biophysical (titers and FcR binding) and functional data (ADCP and ADNP) minus NK degranulation, which was performed on a subset of data.
Sheet 2: NK degranulation assays were done on a subset of samples only.
Sheet called Sample info contains sample information such as gestational age and timepoint information.
Note: In the Sample Info sheet W0 means Cord blood. W0_C means Week 0 Child (really collected in the first 24 hour from baby, not cord). These two samples were excluded from some of the computational analyses.

## Sheet: Sheet1
	Subject ID		Functional Assays																						Luminex
		time point	ADCP (1:100)										ADNP (1:100)												Total IgG (1:100)
			RSV		pneumococcus		pertussis toxin		rubella		influenza		Rubella		pertussis toxin		influenza		pneumococcus		CMV		RSV		measles		mumps		rubella		pertussis toxin		influenza		VZV		polio		HepA		pneumo		Adeno T5		Adeno T40		Norovirus		Parvo VP2
1	K522	mother(w0)	56.187		40.4393	25.1066	18.4094	18.3147	46.6568	34.2068	44.4779	40.9509	1.99861	3.37922	0.861435	1.40717	6.03814	11.1069	8.62003	3.71093	0.874928	1.00919	41.3738	29.7977	82056	67043	123397	115306	3907989	3.41234e+06	1407891	1278270	3144904	2.97069e+06	714347	619346	35525	59549	23854	57006	1496505	1475775	2658127	2.66859e+06	1365310	1369786	2904822	2841060	4175917
2	155	w12	41.9538		22.0688	16.0748	18.0057	19.3713	52.3081	32.998	22.9429	20.082	1.89235	2.54997	1.37861	2.38543	1.69173	2.20925	5.30871	4.61918	1.30591	1.45987	2.04741	3.01271	5042	5845	9094.5	8243.5	337381	342760	25740	27708.5	300475	271396	36406.5	35264	7699	9253	3676	4596.5	12336	16857	15873	17222.5	12528	13739	344550	312379	3646
3	K525	w12	35.0821		28.3118	19.8137	32.155	25.7203	49.8157	44.5961	25.7423	25.5894	2.3726	2.68427	2.1186	2.25168	2.68522	2.73162	6.63032	4.06956	1.39449	1.73924	1.94563	3.54816	5694	5779	6391.5	7235	251514	192748	188588	164776	344224	265252	196613	166252	15255	27809	8936	21685	121356	101497	435227	349053	141134	95735.5	120108	80825.5	153724
4	K524	w12	37.7666		23.6336	18.9951	29.803	22.4757	51.4973	42.6162	36.8121	27.1141	2.00656	2.2814	1.21746	2.31043	1.56306	2.23807	6.26852	4.87792	0.975483	1.46553	2.14748	3.47883	7634	7378	7956	7079	232886	165642	429432	355431	290255	208087	90841	66471	10018	9267.5	4934	7440	400475	324419	1108599	941546	255438	212061	416459	314100	121683
5	155	mother(w0)	56.3817		20.6204	20.0647	26.7472	21.1455	52.6798	46.9485	51.0408	36.4136	2.05495	3.54916	0.777795	2.15675	9.00299	7.20463	6.41554	6.50226	1.00228	1.05102	22.6216	13.1183	42555	22828	66342	50993	3900505	3211254	184410	157820	3375467	3038999	864980	444052	25246	27431	11632	20992	175627	134978	541769	407514	214584	159794	2.23935e+06	2212818	15573.5
6	146	w0	42.6842		19.9581	13.602	14.632	13.4148	49.5845	40.8035	62.2513	31.6011	1.16034	1.82568	0.931869	2.07814	3.5215	4.85443	7.12479	5.98017	1.22411	1.70064	9.7801	8.8266	8873.5	10671	84338	105174	2.52916e+06	1890940	60959.5	81206	2658105	2.54373e+06	1127150	1305442	23855.5	57888	14633	55372	875061	892031	3501649	3877564	1.27657e+06	1272973	629424	527774	6682.5
7	170	mother(w0)	58.1088		31.2078	21.7727	27.5615	23.6239	49.8372	45.9357	55.4629	34.6132	2.19119	3.60807	0.90839	2.54289	4.61075	6.04271	6.05413	6.18722	1.16308	1.217	41.3253	26.1236	77760	51607.5	101733	79304	4160011	3714211	695322	451526	3719581	3252753	829756	191122	49999	49373	20689	34169	530175	414418	2475206	2945848	1500332	1629094	1863112	1979720	3858224
8	160	mother(w0)	53.5416		32.7523	24.9583	39.2055	47.585	52.8086	43.8431	70.7297	57.3012	2.01885	4.95493	1.25364	3.55217	34.974	20.5811	8.61273	6.60897	0.966693	1.59395	41.1273	22.3118	96291.5	54132	128174	94293	4043114	3.43723e+06	3546554	3413538	4.37129e+06	4522003	3376429	3.05464e+06	73686	169300	54916.5	199152	1.2112e+06	1131212	2921169	2798609	1.6194e+06	1419246	2472374	1961640	4085040
9	163	w0_C	53.0392		20.5112	12.6954	34.9621	36.1199	50.2504	40.2242	67.7726	47.6897	1.58594	1.61485	0.809547	2.25701	2.42012	3.63932	3.67992	3.0172	0.867613	1.24442	2.75862	6.02478	35305	26669.5	105428	80059.5	2.20107e+06	1528524	2969875	3145907	3910301	3406396	3.298e+06	3209410	27121.5	49960.5	26792	63187	595042	418774	1654402	1432760	1.10087e+06	940003	2261800	1973435	1843453
10	K529	w0	58.3433		25.1324	22.8442	23.8311	30.3832	62.1719	66.2259	51.4015	48.4579	5.33798	6.43592	1.08931	2.28046	5.30088	5.2711	3.68799	3.32289	1.11932	1.12473	29.4888	20.4587	110986	111779	94065	100210	4.32023e+06	4.95768e+06	1162811	1182463	3.162e+06	3000720	3751910	3452218	44778	69293.5	27635.5	60469	597403	554172	2.05015e+06	2424628	762923	805594	79341	79376	3957606
11	141	w12	54.0994		21.7887	12.3948	18.7536	21.8528	52.9179	48.4892	21.4521	23.6806	2.20608	1.87103	1.3856	2.07944	1.48626	2.0073	4.8001	5.10609	0.805357	1.35738	3.2067	4.85237	9851	7786.5	19985.5	15002	396837	240445	671684	582564	327439	242617	201735	157880	18887	19329	5615	6492	145484	120870	493000	386363	205824	156840	422268	333280	706258
12	K518	w0	54.2213		25.6263	18.8932	13.1743	15.6225	57.1793	56.9918	46.31	51.5184	4.69728	8.10076	0.903502	1.82468	9.90271	8.72471	4.30087	2.92288	1.41172	1.3319	35.6093	15.7163	93800.5	70825	101808	85469	5376328	5831623	369207	401671	3725295	3681249	2458731	2.19574e+06	33120	61749.5	19294.5	55071	1088778	1106374	1.56236e+06	1563276	690709	693112	3328699	3.54984e+06	10961.5
13	161	w4	54.6428		21.4467	14.6804	17.4049	19.0677	39.125	38.0871	23.2455	29.3579	2.32163	2.93106	1.01646	2.61573	1.36929	2.2168	4.42928	4.49107	1.55856	1.71536	2.79858	3.94002	6294	6330	12302	9511	828513	486872	12418	10111	293997	199375	327829	216404	7526	8243	5571	7828.5	83393	64665	935682	654658	388444	270250	1173562	809492	8888
14	K529	w12	51.5437		35.0615	28.7112	29.8474	29.4244	48.6446	53.2018	31.3099	38.426	2.66795	3.43895	1.81673	4.381	2.04011	3.40232	7.58497	7.0568	1.74527	3.29162	2.6717	3.45563	19070.5	8073.5	32164	17682	1023430	331007	481984	172732	157287	62659	187367	66413	16287	16243.5	7864	12111	155856	60712	1013328	837804	269484	184962	15709	5540	1246704
15	K526	w12	42.9293		36.5612	19.3858	17.5529	17.0333	35.0044	30.2247	43.321	50.8847	2.8294	2.82009	1.5707	3.97176	1.81413	3.72318	11.2992	8.17278	1.12853	2.26145	2.30313	3.70777	9006	6419	12099	8688	265611	93964	16228	12058	841864	388662	30122	15135.5	65897	73039.5	62625	84885	486154	439018	333057	163871	108076	62792	880948	411105	67816.5
16	167	w12	46.1758		22.4126	21.1865	26.6248	20.8967	43.2741	48.6862	26.1781	32.5572	2.53169	2.7822	1.71233	3.01075	1.85307	2.72677	11.6601	6.92093	1.14001	2.06466	1.64609	3.94087	8026	5539	6385	5916	74083	23437	279653	127630	210338	84734	90824.5	35611	11398	9607	5251	4437	51410	26524	97125	34366	49853	17550	19740.5	8817.5	312300
17	169	mother(w0)	73.5779		27.7448	15.3728	38.1583	34.2189	58.0865	54.6364	68.6753	73.5431	3.00279	9.24658	0.902238	3.75286	24.5332	27.5307	9.62686	12.9431	0.762667	1.4452	49.0635	24.0236	91592	37770	126873	94579	4254665	3245664	1181365	504110	3807390	3.19947e+06	3.16579e+06	446552	47254	75352	27455	89575.5	146754	79080.5	2433928	2393766	1360635	1103380	3640282	3979576	3875946
18	146	mother(w0)	58.1871		49.9649	30.6307	25.4638	16.3995	44.6849	38.9478	60.9455	65.5319	2.53722	4.3523	1.51588	3.6238	26.4262	24.9199	25.3355	15.4032	1.03953	2.79999	48.6159	20.2645	30458.5	16813	158360	145848	4517047	2226430	256100	140837	3379496	2548036	3027510	1.15088e+06	42017.5	89818	25562	90366	1.3662e+06	1073967	3190057	3858072	1554607	1404022	1.4481e+06	870252	27174.5
19	170	w0	62.4327		30.3539	17.6927	29.1423	24.5732	54.9398	63.7517	63.8471	70.3752	3.25567	6.91375	1.21138	2.86568	4.39958	7.18354	7.9876	10.6833	1.2469	2.53335	30.0876	23.3748	69149	26289	80387	46806.5	4427365	2456757	526374	189901	3584509	2.05291e+06	300236	61211	43996.5	27240	18991	20444.5	455974	173182	2614713	1.98906e+06	1619295	1057395	3091091	2428185	3367212
20	K532	mother(w0)	67.4948		32.1692	27.3973	26.6765	29.3567	44.9114	50.9023	70.362	71.7423	2.14193	3.99972	1.16795	2.22817	25.6547	23.8045	8.04873	5.68769	0.7101	1.7902	47.1587	45.5786	119399	51593	126045	107588	3.7822e+06	2085011	588072	225254	4056211	3.57794e+06	4.80079e+06	1857094	43231.5	37117	28897	48065	822371	524037	3260067	3595071	2117348	1964120	3096953	3.05673e+06	4.07809e+06
21	K532	w12	49.6509		37.2399	35.9575	24.8463	31.9731	50.9155	50.2993	39.0612	58.7696	2.2313	2.87445	1.24959	4.22042	3.29083	5.54947	9.61344	12.9929	0.968652	2.86987	2.02157	4.8107	22190	10746	46966.5	30176.5	649217	167411	1.23426e+06	835172	1235328	492455	152983	78134	20547	34599.5	11711.5	25917	424178	226803	1508040	1427159	637023	478498	1.32375e+06	936774	2034738
22	138	w1	47.1557		30.2317	21.7441	30.2353	25.6472	61.1323	57.21	69.3749	79.1993	3.03681	3.68971	1.57802	3.18538	3.1956	5.37936	10.9898	6.83102	0.958801	2.36161	5.82539	8.80278	45143	26450	69241	52224.5	1584021	829969	329914	216490	2875021	2.0672e+06	697106	456723	16698.5	19734.5	11298	17924	504033	355661	1958944	1619103	1023136	768674	903845	547578	1.34643e+06
23	141	w4	51.698		20.6836	13.8017	17.4194	16.6094	57.8211	58.929	47.955	49.7534	2.69567	3.28964	1.49388	3.02459	1.6519	3.39126	6.8386	5.21838	0.805965	1.87634	5.92085	8.93736	22390	18976	51478	37125	1.56873e+06	948677	98902	79181	1311949	1023147	923697	698709	21683	22156	10574	17857	415889	321945	1367860	1149372	706030	544010	1512718	1190576	3517067
24	K518	mother(w0)	36.0594		26.5324	31.2867	15.2629	13.0753	42.9519	48.7902	37.8234	43.3112	4.52965	10.6604	0.905815	2.24622	5.43164	10.462	12.4155	7.18616	0.660319	1.20654	22.9702	12.0331	69636	65748	85960	78289	5165041	4.64009e+06	266649	291055	3204476	3.45039e+06	1599433	1.11167e+06	32456	54088.5	21887	54289.5	891431	984228	1451278	1626194	639098	661837	1987763	1993941	10636.5
25	155	w1	51.2378		21.2456	19.7853	21.5395	20.872	47.2001	39.6125	31.1368	35.7557	2.06277	3.16396	1.45566	3.0398	2.35376	3.22364	5.03462	4.92865	2.18384	2.51184	2.8654	4.65052	8650	7596	14883	13668	736215	559792	30777	27490	654333	572001	107416	89515	8865	10397	5739	8394	41299.5	23860.5	53141	36150	25920	18165	736714	618618	6382
26	165	w4	56.0281		25.0394	19.566	28.8253	32.7709	56.4592	49.1929	43.7006	48.9271	2.3384	3.74623	1.33605	3.64448	2.43564	4.05665	9.12962	9.46133	1.16534	2.27352	4.99112	5.44822	32389	25263	41204.5	29442.5	2058129	1.42309e+06	612439	453774	1080658	782288	617029	430886	22629	22450	7332	13106.5	598095	487973	1281113	1064584	491114	334970	2596237	2178794	234880
27	165	w1	52.3526		25.2125	15.6798	31.5535	36.3294	37.9167	50.789	48.5567	51.3119	2.78974	4.29939	2.16383	4.11101	2.88989	3.76538	7.19175	10.6914	0.893632	2.79875	5.62038	6.7079	35946.5	20263.5	34914.5	30293	1.45869e+06	1117973	604386	549890	1010222	825985	486387	414697	23671.5	26688	7638	13611.5	499040	444158	1459559	1276721	437886	390195	2690704	2.55684e+06	99427
28	170	w1	54.3666		26.4982	22.7417	30.2644	27.754	54.2073	62.1665	48.9565	52.5903	2.42892	4.87983	1.58995	3.86981	2.46622	4.39233	9.36695	8.2777	0.969817	3.04139	4.40384	7.23851	24444	16612	35261	29165	1.75545e+06	1334750	102570	89999	1460147	1234835	83593	81181	16604	17888	8828	12665.5	112533	89333	1489711	1230897	887928	761300	1.78812e+06	1574013	739410
29	167	mother(w0)	57.9211		34.5518	33.2416	25.0082	25.0849	49.2609	38.7173	66.1286	70.508	2.06876	5.05893	1.48919	4.01712	41.7723	45.8194	18.5933	10.0288	0.757197	2.56392	50.8042	22.6587	88641.5	63848	62872	43983	2883704	2139266	583865	441087	3941590	4.17995e+06	2962615	1741363	37020.5	49795	25674	46886	388906	365895	2191392	2007457	1379477	1164951	1.25381e+06	804472	4224124
30	K522	w1	68.4056		23.2234	17.0962	19.4191	19.2997	30.6773	30.209	34.2996	38.5701	2.86804	6.97102	2.45741	5.34906	4.52053	7.97451	11.6928	8.20048	0.861782	3.59335	33.1158	20.3999	38960	32288	72536.5	66968	1.93077e+06	1.3619e+06	510574	496693	1650374	1.29995e+06	285635	204089	21873	30591	17058	30395	1052558	1.0821e+06	2176429	2036261	963108	844945	3063566	3.04818e+06	3409008
31	161	mother(w0)	61.8324		54.3195	51.5265	33.7474	38.4311	62.275	67.3951	64.8474	76.5941	11.645	26.73	2.7125	7.82412	19.1604	19.5953	8.87037	9.72791	2.16371	6.67625	56.1512	50.7563	66683	24306	91180	62879.5	4353223	3997026	142513	106791	3.48548e+06	2.41546e+06	4.50652e+06	1704279	38128	67214.5	18866	60040	571445	357042	2408686	2.76144e+06	1470520	1455750	3031677	3245473	21735.5
32	K517	w0	69.5224		38.922	40.6331	22.3689	29.2279	64.8574	62.3017	80.8369	73.9271	6.45197	17.9205	1.78052	3.90105	40.9968	36.2663	14.2877	8.97188	0.949171	3.30773	46.407	36.9822	86732	30372	131089	108624	4281163	3.18698e+06	1139153	608787	4150390	4613064	3530956	2768452	48883	47963	28007	46246	1232566	1187586	2368353	2.20891e+06	1370690	957952	3193770	2.82561e+06	4191379
33	169	w12	58.2341		51.6083	45.6673	49.1597	45.0679	57.9626	50.5226	66.2667	68.5341	2.21433	5.37529	2.53883	7.27779	6.40347	13.5684	15.3256	17.9337	4.37529	13.9454	13.2673	15.3995	21932.5	10855	47230	32860.5	891134	332298	1946351	1489801	1.01503e+06	424650	59503	78084	22347.5	18260.5	10726	14554	125330	56453	265924	90722	107028	41005	2.22372e+06	1637262	322666
34	138	w12	46.7167		25.7133	12.8525	23.8745	25.2406	51.5213	50.1383	40.8842	47.2781	1.94949	3.2435	1.46065	3.23762	2.20615	3.62538	12.6185	12.4121	0.924778	2.57633	1.86428	5.21661	10683	8105	17096	13257	259323	140300	27541.5	21194	508436	353852	77392	49167	7736	8240.5	5666	6526	98341	68744	560470	305792	207297	122292	119547	72954	173749
35	K515	mother(w0)	51.4816		34.5381	28.8042	31.2302	23.0791	54.9198	41.6331	59.0307	58.7106	3.39412	3.82195	1.90991	3.22743	14.8152	14.7262	13.3517	8.30491	0.837289	2.21447	35.154	20.8909	57267.5	44508.5	91905.5	71546	2.98227e+06	2044986	1.89405e+06	1.62791e+06	3.22915e+06	2401813	1.1898e+06	375130	31876	34865	13511	21812	1.09857e+06	1157734	1407121	1231299	764743	640856	1751758	1532160	19637.5
36	K519	w0	66.2406		16.2532	20.3392	21.3193	24.3213	62.6572	53.6965	48.5781	53.8936	8.39251	10.8644	1.17448	3.03462	7.77439	9.90856	8.00743	3.22459	1.40789	2.2805	46.5973	27.3704	89097	110719	127303	250648	5331652	4.43271e+06	2319772	2286037	3662705	3.54388e+06	1414903	1582231	53365	67555	29833.5	52452	968880	829444	2850605	2.94492e+06	1259096	1086302	1.49185e+06	1.21212e+06	4368931
37	155	w4	42.7539		18.4367	16.4156	16.1009	19.7313	50.6382	38.0171	22.6232	25.8374	1.98428	2.54811	0.942737	2.71638	1.29871	2.26748	3.85405	5.6371	0.935227	1.60109	1.91693	3.98543	8433	6219	11868.5	12902	551999	471795	13724	13999	472132	450654	63096.5	61676	6585.5	7410	3584	4843	19577	16269.5	32742	24575	24741	19384	542037	502674	5169
38	165	w12	48.5063		21.2093	16.3234	21.1246	27.1342	50.9773	51.0024	31.596	31.7408	3.66705	3.37493	1.29709	3.81273	1.90388	3.20647	8.16054	6.80353	0.802134	2.05628	4.96988	5.69184	11309.5	11654.5	12094	13301.5	542316	507999	135110	159272	255176	278200	138378	160648	8916	11171	3858	6613.5	183581	196742	390785	387815	114104	111711	876776	933936	37728
39	163	w4	52.6654		23.4365	16.5357	36.9461	37.5445	43.9868	44.6542	56.8552	56.3998	2.17792	3.18714	1.60354	3.74867	3.28901	4.84101	11.6434	10.1903	1.06504	2.76398	2.85355	4.88623	8674	9553	19789	22492	477748	418604	682715	664886	908845	720808	777901	716822	9269.5	13190	7429	13465	145037	141070	336178	300032	216363	179398	571503	517188	422520
40	K517	w12	46.29		24.6502	18.63	25.0635	24.7222	44.7178	51.6678	70.1087	71.1624	2.86081	4.03652	1.69531	4.21653	4.67921	8.49678	8.71275	9.60822	0.824156	2.97367	1.82372	4.69276	6516	5395	18017	12863	301334	165118	25440	19131.5	1.70622e+06	1394126	196926	135759	8245	9442	5445	7346	283888	215756	254434	164121	79263.5	46286	230013	150900	66219.5
41	165	mother(w0)	56.7641		27.7604	23.6398	33.7422	39.2071	52.5387	54.4403	46.911	60.9819	3.00869	8.4599	1.87275	4.12516	17.4605	21.5462	12.7487	6.02139	0.820301	1.97704	53.6568	46.4057	111182	70213	133681	82930.5	4319289	3325672	2934209	2383636	3256420	2527956	2713122	1482787	53881	60140.5	16756.5	31954	1169941	1012886	2.53831e+06	2599969	1093715	951877	2802696	2849363	57618
42	K520	w12	47.9948		30.8581	20.9575	30.2346	31.1646	45.0985	47.8286	48.5352	51.8492	2.55126	3.80235	2.08573	4.88102	2.78554	5.22673	10.9664	15.0255	0.895692	4.16361	5.37618	7.89232	12462	8368	8234	6789	127960	62919	478634	290754	408116	231724	485796	273106	19929	19726.5	6130	6891	111131	65458.5	85073	38709.5	46523	21793	439354	237487	6427
43	160	w0	57.7965		28.1427	22.8648	42.792	42.1078	60.1815	57.9651	77.7557	77.78	1.8482	4.76384	1.69168	5.31782	34.428	39.3809	9.69185	10.5906	1.2258	3.69923	43.9492	35.3319	58426.5	34130.5	78355	69685	3760339	3226774	2766366	2839207	3927859	4172746	3.20013e+06	1704025	46872	95199	30167	106840	909304	676424	2442204	2.36703e+06	1222971	1.07275e+06	1.96109e+06	1496506	3609087
44	K517	mother(w0)	60.0788		48.5575	46.5177	31.4558	36.8968	56.057	51.5562	76.5216	77.8557	2.69307	8.54465	1.70184	5.0237	49.8907	43.8939	27.9248	14.4801	0.804984	2.40026	53.6965	37.0533	68762.5	27680.5	117919	100128	3971341	3547309	928614	496886	3890021	4.30102e+06	3731454	2522282	36782	42991	22765	41420	1230881	1.27077e+06	2374004	2.09975e+06	1.22982e+06	964596	1693757	1646288	4196504
45	146	w12	27.0283		22.0302	13.8321	17.884	24.5215	48.2398	45.1335	26.1477	21.734	3.19511	5.97372	2.69315	4.83507	4.27479	4.61746	13.1103	10.6012	0.734509	2.34871	1.29512	3.33516	4540	4946	5518	6164	10165	14076.5	235931	128822	16304	18932.5	7600	10422	18814	14791	7231.5	5732	112966	70132	19262.5	15592.5	9149	7795.5	7692	11183	4073
46	138	w4	45.3513		27.4257	21.0957	21.5654	29.1269	58.1206	55.1801	67.8157	74.3915	2.07205	4.7415	1.63875	4.07733	3.14479	5.86897	14.4246	9.31149	0.687757	2.79998	3.09735	6.80402	30325.5	21925.5	50959.5	31169	1.17578e+06	491820	172622	98982.5	2140903	1285059	331165	204720	12174	11242.5	8107	9439	325274	185278	1562344	1.05246e+06	704203	457135	542658	282095	837767
47	K515	w0	68.9591		32.6887	24.6577	23.4799	37.7257	62.1303	52.3229	66.7728	73.8772	2.95697	4.87271	1.6719	3.96885	22.2113	22.1498	9.98994	6.35227	1.15199	2.91777	42.6742	32.422	83172.5	45039.5	105854	88989	4679509	3382406	2726810	2537837	4.07249e+06	3641347	1938527	1135799	48685	50586.5	18670	32578.5	1.26854e+06	1293995	2068365	1882364	1222586	964166	2380729	2154497	45780
48	K519	w1	49.3069		15.3001	12.8302	20.3156	21.3736	47.8967	48.7899	30.1317	33.6393	3.11713	3.32559	1.14475	2.45386	1.81452	3.74975	2.76783	2.47605	0.820968	1.76565	13.88	7.67082	75897	34459	75145.5	69478.5	3552430	2385979	1335060	760062	2502300	1434633	1005703	448458	32014.5	28893	15746.5	22994	558999	340362	1.98568e+06	1097278	718974	363047	695292	313497	4052086
49	160	w1	5.69126		19.9372	14.611	32.9676	39.4181	43.2253	44.3295	63.0823	87.9909	1.78501	2.53438	1.06346	3.45408	4.30478	12.7041	3.49049	4.64422	1.02202	2.05238	9.22909	14.0636	21941.5	17047.5	42602	35733	1671680	1009361	1479310	1341757	3308805	2.87373e+06	1236452	1015695	25270.5	46295.5	18733	48233.5	387973	273216	1566829	1232594	640202	585226	803894	548217	1.09942e+06
50	160	w12	42.7872		27.0329	18.9302	25.8928	34.0512	44.4198	38.7996	46.3579	60.8321	2.47877	2.57159	1.4822	3.74709	2.52434	3.05001	9.63875	9.92488	1.02987	2.49844	2.12928	2.95457	5810	7283	8051.5	8278	122427	98810	1160515	1.0768e+06	466321	388366	95627.5	102310	31361	38047	7962	10274	97590	89219	176138	154302	65329	56466	60450	66695.5	44902.5
51	K532	w1	52.619		21.6608	14.4952	17.5024	19.4604	28.9842	29.1833	55.9563	58.8321	2.86224	4.67914	1.9102	4.76769	6.25462	10.9002	6.22589	5.29793	0.848853	3.28622	12.5887	11.8198	45611	20449	84822	73889	1129796	709335	116170	89230	2712846	2245508	1.56475e+06	1148897	17965	23283	14030	25163.5	345042	313567	3092009	3300961	1.56141e+06	1500125	3091247	3020309	4289734
52	K524	mother(w0)	50.4188		27.4343	28.4415	33.1414	32.9858	55.1549	53.2599	37.4239	38.2282	3.58554	6.11344	3.44682	6.67497	6.12749	7.51162	20.8759	27.2322	3.63717	7.68889	4.79884	13.2734	59792	47974.5	61883	48367	3922036	3308377	1361698	1254996	3692104	3.73317e+06	2470272	1236113	41902.5	73900	26526	78337	1192906	1335290	3085394	3579433	1628323	1.70221e+06	2.749e+06	2916700	3971825
53	146	w4	46.3873		23.9146	14.1382	21.5594	21.2914	49.4568	41.5027	34.3875	39.1787	2.71405	3.52834	2.0917	4.73671	2.47367	3.84135	11.6175	10.3626	0.773706	3.15459	2.11357	4.41211	5049	5579	25443	16450.5	111108	72312	8574	11807	353356	236628	113738	81916	6136	8483	4844	7552.5	114764	81350.5	1.07822e+06	758568	264106	177623	34126	50556.5	4114
54	K520	w1	70.3173		22.6519	18.1917	24.3534	28.1864	30.6941	31.1361	58.112	75.5901	3.16338	5.34788	2.70881	5.76096	4.41921	12.3395	10.46	8.10596	1.00248	3.20659	28.4872	30.2558	73870.5	42038.5	56727	26788.5	2027031	856616	662846	348346	3330814	2291840	2779242	2299790	20089	25552	13341	21836	609078	295718	733554	492384	539580	308588	3.1074e+06	2326186	5539
55	161	w0_C	68.6081		39.9457	27.9986	21.5126	26.9081	66.6716	62.5885	64.903	70.0861	2.7698	6.12864	1.58486	4.61399	4.41546	12.1192	6.39821	6.87909	1.42394	4.8355	46.5942	43.8265	28115.5	21029	66146	54273	3.98313e+06	3708303	75337	96148	2.86601e+06	2037345	2388769	2220014	26205.5	51026.5	13435	45814	488745	386169	2.32659e+06	2625996	1429758	1350958	3165603	3467075	8839.5
56	K511	mother(w0)	66.3542		51.8539	35.5556	39.3903	40.1622	53.5678	46.7726	64.3915	58.6342	5.68845	12.3366	1.49391	4.15943	7.70785	14.082	17.4735	8.61148	0.719695	2.47484	50.375	50.9072	94091.5	62560.5	87462	79461	4.29178e+06	4.3046e+06	2611871	2.51188e+06	3.70634e+06	3.2477e+06	4.02612e+06	3704785	40714.5	49980	25592	44858	1142856	1031193	2422581	2528363	1.45115e+06	1235640	3209358	3518595	7748
57	K526	w0	43.6604		24.7786	11.5633	14.551	20.7947	44.545	36.1127	62.3725	59.2787	2.40948	3.98805	1.6189	3.66707	7.25578	23.922	6.2807	7.00317	1.05097	1.92996	43.1219	50.6558	63919	38187	71707.5	40945.5	3667543	2300783	57694	87887	4232297	4239741	509142	156713	31090.5	109824	27408	133920	441428	291944	1620955	1724083	763149	643521	2493721	2.76604e+06	2662571
58	138	mother(w0)	59.138		54.1606	46.9267	43.9208	43.4851	71.7511	54.6508	76.5321	76.9195	2.56127	4.93719	1.56381	5.28941	19.9005	32.3696	18.074	7.4223	2.81123	5.26763	71.4157	56.4975	129088	146664	151624	191172	4616561	3.8077e+06	1461426	1209881	3.91976e+06	4434164	3450991	1693619	56063	89082	28652.5	77121	1.10616e+06	980693	2633813	3146920	1831511	1954867	2018131	2.0593e+06	3987424
59	K515	w1	65.1282		18.8621	14.8118	24.879	28.1599	31.5264	33.3253	58.1498	46.4427	3.03713	4.34772	1.3351	4.7556	4.05798	5.95575	4.69066	2.68057	0.904657	3.7491	24.9844	20.9802	42568	28252	70385	53766.5	1646212	1.0263e+06	1293003	1079645	2577009	1992933	1020146	696893	27568.5	27772	11208	17404	947207	921661	1231571	937104	605219	460656	1465293	1122455	10467.5
60	K519	mother(w0)	63.5126		24.3643	20.3954	25.4844	28.1339	58.3946	51.1655	39.3746	47.1276	2.7161	2.50349	1.03831	2.93202	2.78003	6.45394	7.82425	5.15734	0.771704	1.72858	39.8134	19.5016	106652	95066	151394	237006	4760150	3922148	2020693	1732854	3642388	3096507	1505066	483617	47033	69925.5	25395	66035	699322	494335	2.65332e+06	2670522	1193713	1136780	1244726	855146	4306597
61	160	w4	46.366		19.8798	14.4401	23.2157	26.8845	38.9598	42.3814	50.8589	53.3106	1.68084	2.14347	1.16997	2.7607	3.40346	6.2035	4.05091	5.41163	1.06548	1.62026	2.29479	4.14835	11161	10153	18746	16128	558369	438743	556920	499354	1683490	1463647	500856	393988	11470	18243	8106	17679	137651	127363	719496	641838	340948	266155	276247	227885	322054
62	169	w4	48.7304		23.4599	15.0536	20.9101	27.1014	43.2903	50.477	58.6943	63.3213	2.65271	2.96854	1.48464	2.98685	3.2684	5.86061	7.96284	8.75976	1.26134	2.17913	3.88042	6.2283	12752	9184	47036	45734	634714	433919	62552.5	49686	961195	726502	105237	70810.5	10826.5	14922	7331	14801	33020	20640	243588	171122	112685	71614.5	2430900	2401206	388401
63	161	w12	1.26979		26.583	15.4655	14.5243	24.8611	44.9585	52.8238	30.0279	34.1573	2.46874	3.79831	1.58574	3.73317	2.29367	3.27995	7.28233	6.05445	0.98341	2.51964	2.56152	5.79042	6056	6560.5	12626	10712	875455	589828	10502.5	13329	294354	213969	374684	280620	7368	8470	5238	7163	82418	98310.5	941275	749732	378469	319867	1122288	910267	15211.5
64	K524	w0	66.472		48.4142	31.9877	34.0606	32.579	53.6121	56.4663	71.4634	77.6244	8.3747	15.3396	1.5331	4.57364	28.0054	32.5017	18.9617	5.69674	1.01258	2.51793	37.6619	33.0184	77553	61572.5	92389	68473.5	4221920	4108615	1833637	1.83969e+06	4133478	4129741	3095570	2.5343e+06	52764	78597.5	28982	84141	1292256	1350980	3.2509e+06	3.69444e+06	1783293	1912863	3283979	3687584	4.14874e+06
65	K511	w12	43.8063		22.8333	13.7716	17.3326	17.4294	51.3257	51.5348	34.0759	33.6128	2.30114	3.30649	1.68945	4.24637	2.46369	3.71563	9.23777	6.06078	0.959358	2.92234	2.59467	6.10502	10629	9151.5	14423	11599	811644	491675	616059	495884	383674	235328	507750	349220	14528	12126	6027	5920.5	283446	217220	488225	330615	182438	102754	1.89619e+06	1599730	26322.5
66	K524	w1	60.7312		22.9178	19.3445	20.2157	19.2361	33.5557	35.1913	53.8775	52.4663	2.10819	5.4422	1.96982	5.09955	4.94835	9.20386	16.9969	8.42528	0.996597	2.79399	10.764	13.0032	32060	21196.5	33689	25030	1897148	1370099	549313	411286	2332641	1734272	978212	716784	23489	29472	14855.5	31537	1076351	1083670	3115023	3107383	1160489	976128	2.53054e+06	2044762	1786241
67	167	w0	53.9794		31.5928	14.8475	25.0836	22.748	56.8658	51.2569	71.4151	70.5725	2.16944	4.83708	1.52888	5.00213	7.80515	20.8591	9.33487	6.8416	1.17082	3.44965	17.2597	14.9251	46777.5	34849	42850	33719	2.03949e+06	1595457	308711	282036	3586390	3.25763e+06	1521646	1315056	23170.5	31964	15909.5	28897.5	339000	320760	1625891	1518202	923874	777990	594367	488649	4469361
68	K520	w0	75.1865		34.607	29.336	21.216	34.9285	55.2026	51.4311	75.635	74.61	4.17173	8.57209	1.38465	4.54771	19.0476	29.2275	8.123	5.71365	1.08709	3.2429	52.9204	55.1017	84703	68241	63669	57704	3352245	2349251	1196087	953894	4229310	3.98095e+06	3185169	3388973	29986	38235	18193	36538.5	878930	704441	966196	870328	783652	642602	3371113	3.79897e+06	11624
69	K529	mother(w0)	41.7828		29.3624	15.0533	19.4031	20.646	57.9477	47.3115	50.8218	45.7139	3.66739	6.13553	1.41171	4.15819	2.65947	8.15477	6.44152	3.70023	0.60658	2.25037	34.144	40.2269	101644	69689	82186.5	78261	4456723	4124765	780202	496518	2982639	1841930	2990717	1568544	31728	53733	18413.5	50909	464374	293407	2122239	2329182	730333	686556	55969	32666	4143795
70	141	mother(w0)	76.8691		34.3024	23.8006	33.5826	25.3861	74.1757	66.5204	79.7356	79.7528	4.93545	7.94315	1.43209	5.29504	25.7901	39.0163	9.76232	4.87218	1.51439	2.27522	48.8583	47.2118	69594	73733	155414	243484	3532231	3189713	430760	464961	3620172	4114707	4937347	4703166	61839	85598	25151	55871.5	421304	382147	2.43825e+06	3029675	2.02951e+06	2.34232e+06	3076835	3.56599e+06	3863074
71	K515	w12	39.4961		26.2623	12.5985	13.7843	20.0339	50.8356	51.8803	35.9674	29.1183	2.15933	2.31802	1.58411	2.99581	2.10457	2.8051	7.08703	2.86253	0.826461	2.38219	2.59131	5.43069	9142	6817.5	12514	10012.5	192269	85689	127706	88479	312275	230127	77641	48834	7647	7675	4790.5	5112	280513	226434	125176	67704	72338.5	43299	95451	65550.5	13563
72	K519	w12	33.5994		13.1629	9.53332	10.3547	17.4579	52.537	39.8104	15.726	17.9034	1.25713	1.77853	1.06915	2.30606	1.77774	1.96156	5.60031	2.81486	0.845304	1.56023	2.47083	3.30007	13903	10513	11586	12668	729372	546278	175737	120775	350035	240032	102098	62165.5	7627	7588.5	4732.5	5832.5	113782	84461.5	307601	183855	76325	48696	68475	35560.5	824391
73	163	w12	35.9354		21.1914	16.8791	23.7889	21.4944	45.9417	42.2531	21.6997	23.0417	2.22974	2.20168	1.42978	2.35813	1.5745	2.1722	4.91058	3.45291	1.64842	1.80266	2.00183	2.69644	4118.5	5019.5	5278.5	5883.5	14550	12068	12966.5	13352.5	19673	17165	14529	21814	9073.5	8431	2905	3147	7739	6898	14278.5	12342	9570	8761	23090	20928.5	17064
74	170	w12	43.2916		25.2575	16.3869	20.4743	24.1294	41.6426	48.842	28.667	24.2312	2.25972	2.47916	1.6217	2.95535	2.01221	2.52495	6.99176	5.62811	0.898782	1.87606	2.14264	3.19651	7177	6303	9177.5	8608	273330	163419	62600	45295.5	235999	155558	45363	34530	7981	7186	3817	4513	54376.5	50783	216972	161388	124609	85094.5	315698	214689	66905.5
75	170	w4	44.0087		26.8689	14.4779	24.6538	26.7758	45.99	45.0328	40.1152	36.6156	2.32408	3.07215	1.33338	3.85985	2.49004	3.69916	9.26372	6.20258	1.10856	1.92097	2.33236	3.93891	15322	9096	19851	16293	1000556	581826	56473	42454	765864	535470	87881	99451	10795	9655.5	5141	7265.5	154219	106231	728887	479962	417626	309562	953292	706501	304367
76	K522	w0	69.9879		46.4972	28.1922	28.2422	32.6504	53.8556	47.6247	60.8017	54.6075	17.0303	21.7892	1.76648	3.74502	22.5345	26.2915	10.5982	3.72061	1.51586	2.722	35.2277	24.8392	102753	81767	130108	113838	3768482	3.83318e+06	2024916	1.76615e+06	3994981	3.58586e+06	1218435	1059316	39226.5	69229	21216	64283	1.31804e+06	1463043	2934586	3101291	1607812	1.59434e+06	3644998	4176884	4144267
77	K511	w1	61.9415		31.7912	22.3971	33.5195	28.6513	62.8652	53.7933	58.798	57.3487	6.99795	15.4086	1.28267	3.97174	4.64229	7.28511	5.37568	3.10591	0.994717	2.66234	10.1199	14.6667	47250	39035.5	63747	54554.5	3857532	2.85454e+06	1613398	1.24582e+06	2.43638e+06	1813200	2667444	2226284	29191	31109.5	15847	27435	1041537	868999	2003889	1691446	969980	755731	3124178	3699525	6726
78	165	w0	57.7519		26.8299	13.4758	32.9863	29.6448	58.6194	43.7713	58.9771	71.2075	7.16511	9.48808	1.89202	5.09419	8.98369	13.1336	5.92047	3.20424	1.01244	2.6032	24.957	30.0553	100024	49294	106478	67048	4152645	2.74011e+06	2370427	2.11337e+06	3113035	2180108	2307566	1689523	56739	57781	16468	23899	944870	878059	2469861	2408998	941398	770322	3600113	4050156	23559.5
79	169	w0	59.3196		28.4918	13.919	24.0703	25.992	65.9159	60.8034	72.3189	65.8462	5.7905	9.71591	1.31258	3.66249	27.0833	24.2364	7.74995	9.03358	0.704757	2.83056	13.8536	14.5623	56262	32587	116224	81009	3518782	2570108	580914	437231	3.29141e+06	2923844	1591760	827184	33659	65070	21134.5	67430	210650	128503	1847013	1602576	791063	592403	3418678	4122047	3108865
80	K520	mother(w0)	75.7364		30.8609	17.8236	38.5366	25.1872	50.8656	40.8862	68.8124	65.7975	2.96264	5.54348	1.40522	3.793	24.4441	24.779	7.03388	4.93411	0.651803	2.03164	46.8148	36.8554	86455	59475.5	50286	31187	2992136	1813342	815425	616465	3934375	3474685	4047799	3746593	24745	30525.5	12959	26939.5	657062	506468	816870	814822	582524	552711	1871264	2043264	126409
81	K525	mother(w0)	55.3816		41.1034	15.3612	28.5314	20.4583	61.9565	53.8484	67.0304	72.8829	5.17931	13.4786	1.70311	4.84806	32.3028	33.7158	18.4897	13.1786	0.910475	1.39545	31.9011	40.5652	47491.5	24635	29093	16867	4.57572e+06	3632481	1.7182e+06	1212727	3.95751e+06	4.00767e+06	3.76392e+06	2809859	39267	73384.5	31720	81817	860622	752289	2216907	2539430	1135895	958306	2357712	2036473	3792126
82	141	w0	64.7116		20.1512	15.7359	21.4985	19.0868	56.2005	49.3155	69.9657	70.552	2.54178	5.09025	1.33733	3.9466	16.7143	16.8621	10.5137	7.86647	1.02936	2.66804	37.3196	25.76	52286.5	35314	93167	124032	2457171	1.61906e+06	220727	210598	3.57589e+06	3319270	3765804	3643518	51872	61853.5	16574	34029	321160	218098	2444368	2.6386e+06	1736518	1692046	3.27069e+06	3481862	4364292
83	K518	w12	46.3605		47.4806	32.1611	41.4846	51.5731	66.0347	54.5998	39.635	44.2166	3.42416	6.41686	2.62185	6.89028	4.10765	5.97432	8.67868	5.15093	2.32743	6.43886	3.20378	6.46718	11726	11083.5	16764	15904	814166	551304	408774	372931	248552	193900	82244.5	58662.5	23995	28749	21101	30324	182620	148134	64631.5	51308	36830	23558.5	550996	402950	14915
84	K518	mother(w12)	49.4991		40.7963	24.8113	17.5192	18.7669	61.9528	59.9421	43.4444	51.3181	11.915	15.8869	1.12303	2.73759	12.7919	27.8214	20.3451	6.04549	0.882454	1.16292	28.0363	11.4691	128528	73587.5	101223	87630	5846996	5303962	423924	330447	3902172	3594652	2.65715e+06	1289217	42849	62629	26448	64084	1252035	1169776	1.7816e+06	1.64507e+06	1039791	783392	2545336	2469072	35215
85	K522	w12	44.0629		27.7756	30.7186	23.7271	18.9799	42.0567	36.089	20.9606	29.7117	1.30647	2.07244	1.15517	2.01801	1.2706	1.9561	4.11722	4.53007	0.997081	1.60058	2.7898	6.49596	9401.5	8991.5	16605	17373	265431	329210	413224	382650	202500	226878	17146.5	50081	21374	22350	7985.5	10295.5	432566	420371	559680	604048	195905	211464	652634	625390	405059
86	167	w1	43.0091		18.017	23.093	17.2682	15.6914	43.7542	38.8624	48.3522	43.0719	2.42935	2.09348	1.73605	2.15138	2.76554	3.89062	6.21327	4.66762	1.29904	1.6891	3.61926	5.06786	18778.5	16718	16694	14336	433888	362656	67402	66354	1263363	1183240	475661	451425	11869.5	12332	9103.5	11428	113820	108278	657866	516334	311194	253174	199706	112614	2303174
87	161	w1	51.9072		26.2086	30.8083	23.6151	20.5417	62.3168	55.0548	43.2362	36.6115	2.93531	5.01975	1.44522	2.33056	2.89761	3.49147	3.06357	3.28963	0.993306	1.86062	17.4513	11.2971	19295	12302	48090	35066.5	3075659	2481928	41653	45971	1.38927e+06	1168248	1535214	1412884	18005.5	38869	13175	30814	303471	256278	2241056	2113402	1105006	1050769	2791393	2.86163e+06	8769.5
88	K525	w0	48.3424		25.9556	23.1299	30.145	20.6321	58.1345	53.8211	61.4521	55.4103	11.046	12.9967	0.917757	3.65135	24.1633	23.5423	6.88766	3.42345	1.22355	1.98209	28.8733	14.6575	42123	27908	26682	20523	4514263	4297250	1793869	1.68729e+06	4053846	4259159	3872746	3.64771e+06	42260	89021	32655.5	101795	1013851	966659	2464356	2722004	1258108	1104839	2951874	2754289	4.25482e+06
89	146	w1	35.5843		18.0413	21.5963	17.9856	14.2798	46.5685	36.9325	37.8886	32.376	2.37424	1.71832	1.97021	2.42098	2.29262	2.40594	4.91378	5.10998	0.99401	1.93219	3.25742	6.14478	8476	6311	61065.5	51001	700936	340440	40576	25824	1157974	981704	589279	420404	14992	21348	12024	23050	482547	375900	2625810	2273105	776329	607154	275289	147832	24113.5
90	163	mother(w0)	46.2939		29.4334	27.638	27.6594	23.2584	47.9894	33.8043	65.0469	57.2755	2.14392	3.16782	1.39369	3.23212	39.5835	28.6172	14.7336	6.36568	0.960197	1.66957	33.7807	22.486	66722	38467	121599	90891	3.42293e+06	2193066	3763788	3.64684e+06	4195947	4057385	3851130	3765251	49512	97932	53381	120963	818764	546666	2469308	2054797	1700491	1.32301e+06	2.65852e+06	2.20164e+06	4179396
91	K532	w0	55.61		21.262	13.2195	21.2413	15.2959	57.5067	49.1036	74.6572	64.2977	2.48713	2.89166	1.08483	3.56645	22.8751	26.1098	3.65786	2.09244	0.882987	1.48245	27.6563	17.1755	77533.5	56691.5	110841	103421	4142409	2780208	554307	455352	4.26591e+06	4.22949e+06	4240899	3.17073e+06	33689	49571	20753	51702	925966	765065	3.28378e+06	3623761	2149020	2169043	3616365	3896298	4309649
92	K517	w1	50.633		25.174	18.41	18.0381	16.3182	48.1247	43.3375	58.4574	75.4803	1.81529	2.67622	1.42974	2.5618	13.4878	13.9094	10.3086	5.79524	1.19798	2.27501	10.4759	9.85925	20412	12165	71688	56093.5	1.87831e+06	1238321	245483	184135	3638300	3756564	1.57155e+06	1182282	21769	22071	15076	25558.5	929386	826724	1.33041e+06	1170042	528932	412093	1639586	1.22991e+06	1025895
93	K526	w0	57.4814		20.1115	11.2157	11.1159	17.2599	55.131	46.0867	70.7897	57.2214	1.36555	1.87983	0.917232	2.08666	18.3073	21.368	3.98509	2.19995	1.1884	1.81671	29.8364	24.7721	70309	46889.5	65952	59575	4.2972e+06	3.14719e+06	68119	111448	4313897	4583901	529322	266045	37719	133880	28065	158567	602509	447298	2049190	1.97106e+06	869653	800884	3.48368e+06	3812038	2.58818e+06
94	141	w1	50.233		20.8994	15.8357	21.986	15.8511	61.2698	46.7474	54.1019	57.9848	2.07278	3.05751	1.09973	2.71506	4.04405	5.27364	6.47568	3.78994	1.07122	1.99539	11.323	10.7707	39772.5	30886.5	90025	66274.5	2679855	1920970	284976	214191	2680416	2.15459e+06	2.21778e+06	1654857	46282	47711	19746	34936.5	728619	600939	2067317	1.9669e+06	1.16247e+06	924683	2.65272e+06	2156126	4228455
95	K518	w1	31.5968		19.9078	16.7165	14.2134	13.9289	62.9857	59.377	25.7384	31.3958	2.87564	3.58912	1.33568	2.53406	3.63117	3.90034	3.03531	2.69878	1.32667	1.82627	3.25879	5.96519	38014	28475.5	59659.5	44439	3220524	2.59541e+06	78657.5	61482	1.59407e+06	1.1582e+06	556586	514184	14162	18938	9801	16480	583263	478173	565363	411602	216193	138520	2.12915e+06	1650447	4397
96	K519	mother(w12)	65.68		23.6498	23.7885	26.3114	29.2194	72.5145	70.1581	40.8588	47.7368	2.42748	3.46426	1.01782	3.38948	6.61027	10.1871	14.4622	4.27222	1.36614	1.69301	36.2203	28.4105	111889	76696	129512	176255	4997839	4005954	2261932	1802160	3759422	3127010	2532745	937016	56786	75935	30343	72653	871838	594044	2980702	2718275	1200106	948684	1444948	946857	4249693
	median PBS		35.1		25.1326	26.2435	4.07806	15.0111	58.3137	49.2803	31.2162	31.0863	3	3	4	4	4	5	18	16	3	6	5	7	4465.25	5180.5	5192	5608.5	4297	4568	3796.5	4031	5618	5534.5	4509.5	4257	4179	4727.75	2652.75	2824.5	4453.25	5263.75	8763	5330.75	5027.5	4423.25	5317.25	5466	3916.75
[truncated: 599 more columns]

## Sheet: Sheet2
Subject ID (applicable to NK only)	NK Degran (1:25)
	MIP1b	IFNg	CD107a	MIP1b	IFNg	CD107a	MIP1b	IFNg	CD107a
	pertussis	pertussis	pertussis	RSV	RSV	RSV	influenza	influenza	influenza
K524_w0	22.8	14.1414	3.65065	33.4509	6.22837	14.337	45.3395	7.79727	18.6531
K522_w0	25.7647	4.26357	4.21936	36.9731	8.38323	15.3104	29.1126	5.78358	11.4995
K525_w0	25.7092	2.10843	2.46866	27.0393	2.52809	7.48689	34.1225	7.01031	17.3536
K519_w0	34.4279	4.1841	7.73767	37.0689	5.4878	11.8206	39.211	10.5422	21.48
K517_w0	14.9219	1.7192	0.911533	19.1209	4.31034	4.63875	27.0476	9.14286	17.9788
K515_w0	50.1777	1.67598	7.71792	28.3447	11.4754	13.6218	42.5914	7.88732	19.7717
K520_w0	24.4217	3.08123	0.979511	22.2698	10.5263	12.0665	40.2065	6.59631	20.5322
K518_w0	10.8421	5.4902	0.751869	15.5402	5.52764	4.84027	24.4799	15.0376	12.9535
K526_w0	11.82	1.26582	0.166389	22.041	5.33981	8.33781	53.4178	11.7936	23.2335
165_w0	32.4729	2.94118	4.44143	36.3077	5.23077	10.4615	44.7441	7.45098	22.2534
170_w0	12.6404	2.58065	0.107527	19.7715	2.39726	4.67348	11.263	13.8889	6.2934
161_w0_C	9.55084	2.63158	0.374888	36.9416	4.91803	11.8341	44.4992	8.29876	14.9505
167_w0	16.1428	2.65781	1.65631	23.5398	1.93798	5.75405	46.9484	7.44048	24.9811
169_w0	19.2175	1.02215	0.987264	19.5128	1.71233	3.85436	56.6409	10.3535	28.1522
141_w0	15.8787	2.63692	0.939065	24.7056	4.93421	6.75034	48.8676	8.63931	18.1488
K522_mother_w0	16.2984	1.74825	1.6425	21.6305	5.36585	6.65203	26.6454	3.64683	11.5337
K524_mother_w0	14.2296	0.534759	1.38202	28.4203	9.74026	14.9211	35.5885	5.51839	16.8971
K515_mother_w0	14.2036	6.62651	3.01885	24.1565	4.69484	7.04822	31.4377	2.0202	11.9022
K519_mother_w0	23.135	1.88235	2.37416	30.2451	2.99401	6.09575	39.5481	5.80913	13.9122
K532_mother_w0	13.5873	2.31214	0.297546	14.4708	2.9304	2.25054	45.9695	10.2845	24.8542
K517_mother_w0	15.2261	1.70213	0.925532	20.8069	2.30415	5.72016	34.3353	8.99281	18.2468
K511_mother_w0	29.7572	3.64964	3.88924	19.31	3.72093	7.32388	42.3842	6.87961	21.5135
K520_mother_w0	13.2825	0.9375	0.378967	22.6049	4.08163	10.5576	45.4536	8.62069	17.4263
K518_mother_w0	11.0421	2.9703	0.879665	15.3279	3.78788	3.98506	33.1064	8.41424	17.4967
K526_mother_w0	7.5119	3.66972	0.834655	9.86099	6.91824	0.913022	43.9714	9.51157	22.5199
K529_mother_w0	12.6352	3.58127	1.01393	15.8974	5.73248	2.60243	39.0369	5.77778	13.9758
K525_mother_w0	17.4951	2.33463	0.817371	6.9883	4.21053	1.05263	49.0763	7.05645	24.3931
155_mother_w0	9.0352	2.12766	0.585025	25.7621	5.70571	11.193	25.589	4.61255	13.5284
169_mother_w0	8.01881	7.18232	1.09244	13.1415	4.42804	2.60567	23.1615	6.79825	12.5736
167_mother_w0	11.7803	2.4055	1.58764	14.1451	4.25532	3.53374	27.2864	4.78589	16.9625
165_mother_w0	34.8162	3.25581	6.40086	24.3009	6.27451	9.97428	29.9756	7.24638	15.2848
138_mother_w0	22.3589	4.69484	1.30482	25.9266	6.34328	8.84328	39.431	13.6364	22.6438
146_mother_w0	8.4417	1.0917	0.87721	18.0402	6.69856	5.10622	41.443	11.7949	25.8592
163_mother_w0	42.0847	6.78733	12.8741	29.8298	4.45205	9.76734	36.91	8.40336	16.7478
170_mother_w0	8.62002	2.04082	0.723032	9.59671	2.25225	2.67279	15.9994	10.1449	6.56479
161_mother_w0	6.7377	1.71569	1.04561	29.8529	7.72727	13.623	15.1934	5.06329	5.99005
160_mother_w0	51.7738	5.69801	13.0427	30.5342	9.42623	15.7439	44.9944	11.8203	25.8588
141_mother_w0	13.2294	1.55039	0.421071	26.1123	9.50413	11.5944	49.8523	13.1111	24.3494
Median PBS	7.26581	3.67823	0.9866	6.62489	3.67823	0.866679	12.9642	1.75373	0.906103

## Sheet: Sample info
baby_id	Baby Sex	Gestational age wks	group	sample_id	time point	96-well plate position
138	0	29	preterm	66627403	Mother, birth	E10
138	0	29	preterm	66627268	Week 1	B10
138	0	29	preterm	66627223	Week 12	C10
138	0	29	preterm	66627280	Week 4	D10
141	1	28	preterm	66627401	Mother, birth	F10
141	1	28	preterm	66627423	Week 0 (cord blood)	G10
141	1	28	preterm	66627289	Week 1	H10
141	1	28	preterm	66627301	Week 12	A11
141	1	28	preterm	66627293	Week 4	B11
146	1	27	preterm	66627392	Mother, birth	B6
146	1	27	preterm	66627440	Week 0 (cord blood)	A6
146	1	27	preterm	66704909	Week 1	H5
146	1	27	preterm	66704921	Week 12	D9
146	1	27	preterm	66627211	Week 4	E5
155	1	29	preterm	2600048922	Mother, birth	A5
155	1	29	preterm	66704933	Week 1	C1
155	1	29	preterm	66704982	Week 12	A2
155	1	29	preterm	66704967	Week 4	D1
160	0	27	preterm	2600048970	Mother, birth	A8
160	0	27	preterm	66627441	Week 0 (cord blood)	D7
160	0	27	preterm	66704942	Week 1	E1
160	0	27	preterm	2600100324	Week 12	E2
160	0	27	preterm	66704991	Week 4	F1
161	1	29	preterm	2600048977	Mother, birth	C7
161	1	29	preterm	2600100508	Week 0 (child)	E7
161	1	29	preterm	66704956	Week 1	H3
161	1	29	preterm	2600100318	Week 12	F3
161	1	29	preterm	2600100309	Week 4	B1
163	1	24	preterm	2600048941	Mother, birth	H6
163	1	24	preterm	66704957	Week 0 (child)	A9
163	1	24	preterm	2600100326	Week 12	G1
163	1	24	preterm	66704961	Week 4	D3
165	1	29	preterm	2600048965	Mother, birth	D5
165	1	29	preterm	2600100510	Week 0 (cord blood)	G6
165	1	29	preterm	66704972	Week 1	C3
165	1	29	preterm	2600100315	Week 12	D2
165	1	29	preterm	66704959	Week 4	C2
167	0	27	preterm	2600100713	Mother, birth	C5
167	0	27	preterm	2600100509	Week 0 (cord blood)	F7
167	0	27	preterm	66704976	Week 1	H2
167	0	27	preterm	2600100501	Week 12	B4
169	1	28	preterm	2600100719	Mother, birth	B5
169	1	28	preterm	2600100511	Week 0 (cord blood)	G7
169	1	28	preterm	2600100504	Week 12	C9
169	1	28	preterm	2600100320	Week 4	F2
170	0	27	preterm	2600100730	Mother, birth	A7
170	0	27	preterm	2600100512	Week 0 (cord blood)	B7
170	0	27	preterm	2600100506	Week 1	C4
170	0	27	preterm	2600100495	Week 12	G2
170	0	27	preterm	2600100494	Week 4	G3
K511	1	40	fullterm	66600108	Mother, birth	E8
K511	1	40	fullterm	66627306	Week 1	G5
K511	1	40	fullterm	66627297	Week 12	F5
K515	1	40	fullterm	66627347	Mother, birth	C11
K515	1	40	fullterm	66627431	Week 0 (cord blood)	D11
K515	1	40	fullterm	66627288	Week 1	E11
K515	1	40	fullterm	66627300	Week 12	F11
K517	0	38	fullterm	66627399	Mother, birth	D8
K517	0	38	fullterm	66627432	Week 0 (cord blood)	C8
K517	0	38	fullterm	66627302	Week 1	H8
K517	0	38	fullterm	66704908	Week 12	D4
K518	1	39	fullterm	66627398	Mother, birth	B12
K518	1	39	fullterm	66600138	Mother, week 12	G12
K518	1	39	fullterm	66627433	Week 0 (cord blood)	A12
K518	1	39	fullterm	66627304	Week 1	H11
K518	1	39	fullterm	66704905	Week 12	G11
K519	0	41	fullterm	66627387	Mother, birth	E12
K519	0	41	fullterm	2600048912	Mother, week 12	H12
K519	0	41	fullterm	66627455	Week 0 (cord blood)	C12
K519	0	41	fullterm	66704993	Week 1	D12
K519	0	41	fullterm	66704924	Week 12	F12
K520	1	37	fullterm	66627390	Mother, birth	G8
K520	1	37	fullterm	66627502	Week 0 (cord blood)	F8
K520	1	37	fullterm	66704992	Week 1	E6
K520	1	37	fullterm	66704990	Week 12	D6
K522	1	37	fullterm	2600049000	Mother, birth	A1
K522	1	37	fullterm	66627465	Week 0 (cord blood)	G4
K522	1	37	fullterm	66704907	Week 1	C6
K522	1	37	fullterm	66704949	Week 12	H1
K524	1	39	fullterm	2600048998	Mother, birth	E4
K524	1	39	fullterm	66627463	Week 0 (cord blood)	F4
K524	1	39	fullterm	66704936	Week 1	F6
K524	1	39	fullterm	66704952	Week 12	A4
K525	1	39	fullterm	2600048974	Mother, birth	G9
K525	1	39	fullterm	66627488	Week 0 (cord blood)	H4
K525	1	39	fullterm	66704950	Week 12	A3
K526	0	40	fullterm	2600048988	Birth	E9
K526	0	40	fullterm	66627487	Week 0 (cord blood)	H9
K526	0	40	fullterm	2600100310	Week 12	B3
K529	0	39	fullterm	2600048981	Mother, birth	F9
K529	0	39	fullterm	66627489	Week 0 (cord blood)	A10
K529	0	39	fullterm	2600100311	Week 12	B2
K532	0	38	fullterm	2600100903	Mother, birth	B8
K532	0	38	fullterm	2600100702	Week 0 (cord blood)	H7
K532	0	38	fullterm	2600100505	Week 1	E3
K532	0	38	fullterm	2600100459	Week 12	B9
